# Supplementary material for: Impact of the COVID-19 Pandemic and Control Measures on Screening and Diagnoses of Type 2 Diabetes in British Columbia
Source: Int J Environ Res Public Health. 2025 Mar 28;22(4):519. doi: 10.3390/ijerph22040519 (PMC12026491; doi:10.3390/ijerph22040519)
Supplement: Supplementary file 1 [file ijerph-22-00519-s001.zip]

Archive with 3 entries (3 files):
- File S1_Revised.pdf
- File S2_Revised.pdf
- Supplementary Tables_IJERPH_Revised_PR.pdf
